# Supplementary material for: Mitochondrial sodium/calcium exchanger NCLX regulates glycolysis in astrocytes, impacting on cognitive performance
Source: J Neurochem. Author manuscript; Available in PMC 2023 Sep 5. (PMC10478152; doi:10.1111/jnc.15745)
Supplement: Supplemental Table [file NIHMS1922642-supplement-Supplemental_Table.xlsx]

## Sheet: Fig2
		Figure	Statistical test	Panel		P value	t value	df	Significant
		Fig. 2	Two-tailed Paired t test	C	ATP Peak (-baseline)	0.0742	2.694	3	-
			Two-tailed Paired t test	D	ATP slope	0.0594	2.963	3	-
			Two-tailed Paired t test	E	ATP AUC	0.0339	3.716	3	Yes

## Sheet: Fig3
		Figure	Statistical test	Panel		Factor	P value	F value	(DFn, DFd)	Significant		Post-hoc test	DMSO x CGP	Adjusted P Value	Significant
		Fig. 3	Two-way RM ANOVA	C	Total ATP Production Rate	ATP	0.0029	81.32	(1, 3)	Yes		Holm-Sidak's multiple comparisons test	Basal	0.0204	Yes
						Treatment	0.0493	10.24	(1, 3)	Yes		Holm-Sidak's multiple comparisons test	ATP	0.0077	Yes
						Interaction	0.0821	6.632	(1, 3)	-
			Two-way RM ANOVA	D	% Oxidative Phosphorylation	ATP	0.0019	106.8	(1, 3)	Yes		Holm-Sidak's multiple comparisons test	Basal	0.0199	Yes
						Treatment	0.1988	2.702	(1, 3)	-		Holm-Sidak's multiple comparisons test	ATP	0.0052	Yes
						Interaction	0.0431	11.42	(1, 3)	Yes
			Two-way RM ANOVA	E	% Glycolysis	ATP	0.0019	106.8	(1, 3)	Yes		Holm-Sidak's multiple comparisons test	Basal	0.0199	Yes
						Treatment	0.1988	2.702	(1, 3)	-		Holm-Sidak's multiple comparisons test	ATP	0.0052	Yes
						Interaction	0.0431	11.42	(1, 3)	Yes

## Sheet: Fig3Suppl1
		Figure	Statistical test	Panel		P value	t value	df	Significant
		Fig. 3 Suppl. 1	Two-tailed Paired t test	C	OCR_CGP	0.4338	0.8506	5	-
			Two-tailed Paired t test	D	OCR_ProtonLeak	0.0531	2.522	5	-
			Two-tailed Paired t test	E	OCR_ATP-linked	0.3104	1.128	5	-
			Two-tailed Paired t test	F	OCR_Maximal	0.2844	1.198	5	-
			Two-tailed Paired t test	G	ECAR_DeltaOligo	0.024	3.201	5	Yes
			Two-tailed Paired t test	H	Lactate	0.0046	7.647	3	Yes

## Sheet: Fig4
		Figure	Statistical test	Panel		P value	t value	df	Significant		Figure	Statistical test	Panel		Factor	P value	F value	(DFn, DFd)	Significant		Post-hoc test	DMSO x CGP	Adjusted P Value	Significant
		Fig. 4	Two-tailed Ratio Paired t test	A	Glucose to glycolysis	0.0555	3.049	3	-		Fig. 4	Two-way RM ANOVA	E	BAPTA_Lactate	BAPTA	0.0501	10.11	(1, 3)	-		Holm-Sidak's multiple comparisons test	DMSO	0.0448	Yes
			Two-tailed Paired t test	B	Glucose consumption	0.0459	3.296	3	Yes						Treatment	0.0639	8.256	(1, 3)	-		Holm-Sidak's multiple comparisons test	BAPTA	0.2144	-
			Two-tailed Paired t test	C	Lactate secretion	0.0002	22.3	3	Yes						Interaction	0.1458	3.815	(1, 3)	-
			Two-tailed Paired t test	D	KO_Lactate secretion	0.0443	4.59	2	Yes

## Sheet: Fig5
													ROUT outlier test
													WT	WT
		Figure	Statistical test	Panel		P value	t value	df	Significant
		Fig. 5	Two-tailed Unpaired t test	C	GFAP_Center time	0.9588	0.05285	11	-				-	-
			Two-tailed Unpaired t test	D	CaMKII_Center time	0.6176	0.5061	23	-				1 outlier removed	1 outlier removed
			Two-tailed Unpaired t test	G	GFAP_Spontaneous alternations (%)	0.0721	1.99	11	-				-	-
			Two-tailed Unpaired t test	H	CaMKII_Spontaneous alternations (%)	0.2268	1.242	23	-				1 outlier removed	1 outlier removed
		Figure	Statistical test	Panel		Group	Theor. Median	Actual median	#Values	P value	Significant
		Fig. 5	One sample Wilcoxon Signed Rank test	E	GFAP_NOR_DI_entries	WT	0	0.01	6	0.8438	-		-	-
			One sample Wilcoxon Signed Rank test	E	GFAP_NOR_DI_entries	KO	0	0.11	7	0.0313	Yes		-	-
			One sample Wilcoxon Signed Rank test	F	CaMKII_NOR_DI_entries	WT	0	0.1	13	0.0415	Yes		-	-
			One sample Wilcoxon Signed Rank test	F	CaMKII_NOR_DI_entries	KO	0	0.16	13	0.5996	-		-	-

## Sheet: Fig5Suppl1
												ROUT outlier test
												WT	WT
		Figure	Statistical test	Panel		P value	t value	df	Significant
		Fig. 5 Suppl. 1	Two-tailed Unpaired t test	A	GFAP_Total distance	0.825	0.2264	11	-			-	-
			Two-tailed Unpaired t test	F	CaMKII_Total distance	0.849	0.1924	25	-			-	-
			Two-tailed Unpaired t test	B	GFAP_Mean speed	0.8314	0.2181	11	-			-	-
			Two-tailed Unpaired t test	G	CaMKII_Mean speed	0.8974	0.1303	25	-			-	-
			Two-tailed Unpaired t test	C	GFAP_Time freezing	0.2874	1.118	11	-			-	-
			Two-tailed Unpaired t test	H	CaMKII_Time freezing	0.9295	0.08935	25	-			-	-
		Figure	Statistical test	Panel		P value	Sum of ranks A	Sum of ranks B	Mann Whitney U	Significant
		Fig. 5 Suppl. 1	Mann-Whitney test	D	GFAP_Number of rearings	0.9452	41	50	20	-		-	-
			Mann-Whitney test	I	CaMKII_Number of rearings	0.6397	147	178	69	-		1 outlier removed	1 outlier removed
			Mann-Whitney test	E	GFAP_Center entries	0.8357	40	51	19	-		-	-
			Mann-Whitney test	J	CaMKII_center entries	0.1335	157	119	42	-		2 outliers removed	2 outlier removed

## Sheet: Fig5Suppl3
															ROUT outlier test
															WT	WT
		Figure	Statistical test	Panel		P value	t value	df	Significant
		Fig. 5 Suppl. 3	Two-tailed Unpaired t test	A	GFAP_Total distance (Exp)	0.1871	1.407	11	-						-	-
			Two-tailed Unpaired t test	F	CaMKII_Total distance (Exp)	0.9588	0.05216	24	-						-	-
			Two-tailed Unpaired t test	B	GFAP_Total distance (NOR)	0.7887	0.2746	11	-						-	-
			Two-tailed Unpaired t test	G	CaMKII_Total distance (NOR)	0.8048	0.2498	24	-						-	-
		Figure	Statistical test	Panel		Group	Theor. Median	Actual median	#Values	P value	Significant
		Fig. 5 Suppl. 3	One sample Wilcoxon Signed Rank test	C	GFAP_NOR_%_entries	WT	50	50.48	6	0.8438	-				-	-
			One sample Wilcoxon Signed Rank test	C	GFAP_NOR_%_entries	KO	50	55.56	7	0.0313	Yes				-	-
			One sample Wilcoxon Signed Rank test	H	CaMKII_NOR_%_entries	WT	50	55	13	0.0415	Yes				-	-
			One sample Wilcoxon Signed Rank test	H	CaMKII_NOR_%_entries	KO	50	57.89	13	0.5879	-				-	-
		Figure	Statistical test	Panel		Group	Theor. Mean	Actual mean	#Values	P value	t value	df	Significant
		Fig. 5 Suppl. 3	One sample two-tailed t test	D	GFAP_NOR_%_time	WT	50	54.23	6	0.5727	0.6032	5	-		-	-
			One sample two-tailed t test	D	GFAP_NOR_%_time	KO	50	61.44	7	0.078	2.123	6	-		-	-
			One sample two-tailed t test	I	CaMKII_NOR_%_time	WT	50	53.3	13	0.2498	1.21	12	-		-	-
			One sample two-tailed t test	I	CaMKII_NOR_%_time	KO	50	48.8	13	0.7947	0.2661	12	-		-	-
			One sample two-tailed t test	E	GFAP_NOR_DI_time	WT	0	0.08333	6	0.5778	0.595	5	-		-	-
			One sample two-tailed t test	E	GFAP_NOR_DI_time	KO	0	0.2271	7	0.0805	2.1	6	-		-	-
			One sample two-tailed t test	J	CaMKII_NOR_DI_time	WT	0	0.06769	13	0.2358	1.248	12	-		-	-
			One sample two-tailed t test	J	CaMKII_NOR_DI_time	KO	0	-0.02385	13	0.7964	0.2638	12	-		-	-

## Sheet: Fig5Suppl5
												ROUT outlier test
												WT	WT
		Figure	Statistical test	Panel		P value	Sum of ranks A	Sum of ranks B	Mann Whitney U	Significant
		Fig. 5 Suppl. 5	Mann-Whitney test	A	GFAP_Total arm entries	0.3124	34.5	56.5	13.5	-		-	-
			Mann-Whitney test	C	CaMKII_Total arm entries	0.7561	150	175	72	-		1 outlier removed	1 outlier removed
			Mann-Whitney test	B	GFAP_Spontaneous alternations	0.2127	33	58	12	-		-	-
			Mann-Whitney test	D	CaMKII_Spontaneous alternations	0.9032	158.5	166.5	75.5	-		1 outlier removed	1 outlier removed
